# Supplementary material for: Twenty Four‐Hour Movement Behaviours Research Among Australian Children and Adolescents: A Scoping Review
Source: Health Promot J Austr. 2025 Feb 19;36(2):e70021. doi: 10.1002/hpja.70021 (PMC11836639; doi:10.1002/hpja.70021)
Supplement: Supplementary file 1 — Data S1. [file HPJA-36-0-s002.xlsx]

## Sheet: Observational
Title	Q1. Was the research question or objective in this paper clearly stated?	Q2. Was the study population clearly specified and defined?	Q3. Was the participation rate of eligible persons at least 50%?	Q4. Were all the subjects selected or recruited from the same or similar populations (including the same time period)? Were inclusion and exclusion criteria for being in the study prespecified and applied uniformly to all participants?	Q5. Was a sample size justification, power description, or variance and effect estimates provided?	Q6. For the analyses in this paper, were the exposure(s) of interest measured prior to the outcome(s) being measured?	Q7. Was the timeframe sufficient so that one could reasonably expect to see an association between exposure and outcome if it existed?	Q8. For exposures that can vary in amount or level, did the study examine different levels of the exposure as related to the outcome (e.g., categories of exposure, or exposure measured as continuous variable)?	Q9. Were the exposure measures (independent variables) clearly defined, valid, reliable, and implemented consistently across all study participants?	Q10. Was the exposure(s) assessed more than once over time?	Q11. Were the outcome measures (dependent variables) clearly defined, valid, reliable, and implemented consistently across all study participants?	Q12. Were the outcome assessors blinded to the exposure status of participants?	Q13. Was loss to follow-up after baseline 20% or less?	Q14. Were key potential confounding variables measured and adjusted statistically for their impact on the relationship between exposure(s) and outcome(s)?	Yes' Score	Quality
Associations between meeting 24-hour movement guidelines and academic achievement in Australian primary school-aged children	Yes	Yes	Yes	Yes	No	No	No	Yes	Yes	No	Yes	NA	NA	Yes	8	Fair
Associations between meeting combinations of 24-h movement guidelines and health-related quality of life in children from 12 countries	Yes	Yes	CD	Yes	No	No	No	Yes	Yes	No	Yes	NA	NA	Yes	7	Fair
Associations between meeting combinations of 24-hour movement recommendations and dietary patterns of children: A 12-country study	Yes	Yes	CD	Yes	No	No	No	Yes	Yes	No	Yes	NA	NA	Yes	7	Fair
Associations between meeting sleep, physical activity or screen time behaviour guidelines and academic performance in Australian school children	Yes	Yes	CD	Yes	No	No	No	Yes	Yes	No	Yes	NA	NA	Yes	7	Fair
Balancing time use for children’s fitness and adiposity: Evidence to inform 24-hour guidelines for sleep, sedentary time and physical activity	Yes	Yes	Yes	Yes	No	No	No	Yes	Yes	Yes	Yes	NA	NA	Yes	9	Fair
Does compliance with healthy lifestyle behaviours cluster within individuals in Australian primary school‐aged children?	Yes	Yes	CD	No	No	No	No	Yes	Yes	No	Yes	NA	NA	No	5	Fair
Goldilocks Days: optimising children’s time use for health and well-being	Yes	Yes	Yes	Yes	No	No	No	Yes	Yes	Yes	Yes	NA	NA	Yes	9	Fair
Human development index, children’s health-related quality of life and movement behaviors: a compositional data analysis	Yes	Yes	CD	Yes	No	No	No	Yes	Yes	Yes	Yes	NA	NA	Yes	8	Fair
Meeting 24-h movement guidelines and associations with health related quality of life of Australian adolescents	Yes	Yes	CD	Yes	No	No	No	Yes	Yes	No	Yes	NA	NA	Yes	7	Fair
Prevalence and trends in Australian adolescents’ adherence to 24-hour movement guidelines: findings from a repeated national cross-sectional survey	Yes	Yes	Yes	Yes	No	No	No	Yes	Yes	No	Yes	NA	NA	Yes	8	Fair
Proportion of children meeting recommendations for 24-hour movement guidelines and associations with adiposity in a 12-country study	Yes	Yes	CD	Yes	No	No	No	Yes	Yes	No	Yes	NA	NA	Yes	7	Fair
The “Goldilocks Day” for Children’s Skeletal Health: Compositional Data Analysis of 24-Hour Activity Behaviors	Yes	Yes	Yes	Yes	No	No	No	Yes	Yes	Yes	Yes	NA	NA	Yes	9	Fair
The Association of the Body Composition of Children with 24-Hour Activity Composition	Yes	Yes	No	Yes	No	No	No	Yes	Yes	Yes	Yes	NA	NA	Yes	8	Fair
Your best day: An interactive app to translate how time reallocations within a 24-hour day are associated with health measures	Yes	Yes	Yes	Yes	No	No	No	Yes	Yes	Yes	Yes	NA	NA	Yes	9	Fair
Association between 24‑hour movement behaviors and health‑related quality of life in children	Yes	Yes	CD	Yes	No	Yes	Yes	Yes	Yes	Yes	Yes	NA	CD	Yes	10	Fair
Changes in 24-hour movement behaviours during the transition from primary to secondary school among Australian children	Yes	Yes	No	Yes	No	Yes	Yes	Yes	Yes	Yes	Yes	NA	No	Yes	10	Fair
Family history of non-communicable diseases and associations with weight and movement behaviours in Australian school-aged children: a prospective study	Yes	Yes	No	Yes	No	Yes	Yes	Yes	Yes	No	Yes	NA	NA	Yes	9	Fair
Cross-Sectional and Longitudinal Associations between 24-Hour Movement Behaviours, Recreational Screen Use and Psychosocial Health Outcomes in Children: A Compositional Data Analysis Approach	Yes	Yes	CD	Yes	No	Yes	Yes	Yes	Yes	Yes	Yes	NA	No	Yes	10	Fair
Time use and dimensions of healthy sleep: A cross-sectional study of Australian children and adults	Yes	Yes	Yes	Yes	No	CD	Yes	Yes	Yes	No	Yes	NA	NA	Yes	9	Fair
Adherence to 24-h movement behaviour guidelines in families with multiple children	Yes	Yes	No	Yes	No	Yes	Yes	Yes	Yes	No	Yes	NA	NA	Yes	9	Fair
The Association Between Socioeconomic Status and Use of Time in Australian Children and Adolescents	Yes	Yes	Yes	Yes	No	CD	Yes	Yes	Yes	No	Yes	NA	NA	Yes	9	Fair

## Sheet: Interventional
Title	Q1. Was the study described as randomized, a randomized trial, a randomized clinical trial, or an RCT?	Q2. Was the method of randomization adequate (i.e., use of randomly generated assignment)?	Q3. Was the treatment allocation concealed (so that assignments could not be predicted)?	Q4. Were study participants and providers blinded to treatment group assignment?	Q5. Were the people assessing the outcomes blinded to the participants' group assignments?	Q6. Were the groups similar at baseline on important characteristics that could affect outcomes (e.g., demographics, risk factors, co-morbid conditions)?	Q7. Was the overall drop-out rate from the study at endpoint 20% or lower of the number allocated to treatment?	Q8. Was the differential drop-out rate (between treatment groups) at endpoint 15 percentage points or lower?	Q9. Was there high adherence to the intervention protocols for each treatment group?	Q10. Were other interventions avoided or similar in the groups (e.g., similar background treatments)?	Q11. Were outcomes assessed using valid and reliable measures, implemented consistently across all study participants?	Q12. Did the authors report that the sample size was sufficiently large to be able to detect a difference in the main outcome between groups with at least 80% power?	Q13. Were outcomes reported or subgroups analyzed prespecified (i.e., identified before analyses were conducted)?	Q14. Were all randomized participants analyzed in the group to which they were originally assigned, i.e., did they use an intention-to-treat analysis?	Yes' Score	Quality
The feasibility, acceptability and potential efficacy of a parental text message and social media program on children's vegetable consumption and movement behaviours: A pilot randomised controlled trial.	Yes	Yes	No	No	No	Yes	Yes	Yes	Yes	Yes	Yes	Yes	Yes	Yes	11	Fair
