# Supplementary material for: Twenty Four‐Hour Movement Behaviours Research Among Australian Children and Adolescents: A Scoping Review
Source: Health Promot J Austr. 2025 Feb 19;36(2):e70021. doi: 10.1002/hpja.70021 (PMC11836639; doi:10.1002/hpja.70021)
Supplement: Supplementary file 2 — Table S1. Summary of the key characteristics of the included articles using 24‐h movement behaviours framework. [file HPJA-36-0-s001.xlsx]

## Sheet: Table 1
Title	Authors (year) and study design	Setting	PA measure	SB measure	Sleep measure	Sample size	Statistical analysis	Age - Y - (Mean and/or range)	Sex/Gender	Main findings
Proportion of children meeting recommendations for 24-hour movement guidelines and associations with adiposity in a 12-country study	Roman-Viñas et al.,(2016); Cross-sectional	Adelaide	Waist-worn Accelerometer (ActiGraph LLC, Pensacola, FL, US) MVPA	Child-reported questionnaire (average hours/day)	Waist-worn Accelerometer (ActiGraph LLC, Pensacola, FL, US) Sleep duration	451	Generalized linear mixed models	M = 10.8; Range = 9-11	46.3% male	1. Meeting overall recommendations was 14.9%. 2. Children meeting overall recommendations had lower odds ratios for obesity compared to those meeting none of the recommendations.* 3. Compared to not meeting the 24-h movement recommendations either independently or combined,meeting them was significantly associated with a lower BMI z-score.* 4. Whenever the MVPA recommendation was included in the …	* Combined analysis using multiple countries' data.
Associations between meeting combinations of 24-h movement guidelines and health-related quality of life in children from 12 countries	Sampasa-Kanyinga et al., (2017); Cross-sectional	Adelaide	Waist-worn Accelerometer (ActiGraph LLC, Pensacola, FL, US) MVPA	Child-reported questionnaire (average hours/day)	Waist-worn Accelerometer (ActiGraph LLC, Pensacola, FL, US) Sleep duration	447	Multilevel linear mixed model analysis (PROC MIXED)	M = 10.8; Range = 9-11	46.5% male	1. Children in Australia self-reported better HRQoL when meeting all three recommendations, children in Kenya and Portugal reported significantly lower HRQoL when meeting all three recommendations (relative to not meeting any). 2. Meeting all three recommendations had significantly better HRQoL than children not meeting any of these guidelines. * 3. Among participants meeting none of the recommen…	* Combined analysis using multiple countries' data.
Does compliance with healthy lifestyle behaviours cluster within individuals in Australian primary school‐aged children?	Olds et al., (2017); Cross-sectional	Australia	Questionnaire (Obesity Prevention and Lifestyle); Accelerometry (International Study of Children, Obesity, Lifestyle and Environment); Time use recall (National Chil-dren's Nutrition and Physical Activity Survey)	Questionnaire (Obesity Prevention and Lifestyle); Questionnaire (International Study of Children, Obesity, Lifestyle and Environment); Time use recall (National Chil-dren's Nutrition and Physical Activity Survey)	Questionnaire (Obesity Prevention and Lifestyle); Accelerometry (International Study of Children, Obesity, Lifestyle and Environment); Time use recall (National Chil-dren's Nutrition and Physical Activity Survey)	3,339 (Obesity Prevention and Lifestyle); 451 (International Study of Children, Obesity, Lifestyle and Environment); 659 (National Chil-dren's Nutrition and Physical Activity Survey)	Chi-square test	M=10.7 ± 0.9 (Obesity Prevention and Lifestyle); M = 10.7 ± 0.4 (International Study of Children, Obesity, Lifestyle and Environment); 10.6 ± 0.9 (National Chil-dren's Nutrition and Physical Activity Survey)	47% male (Obesity Prevention and Lifestyle); 46% male (International Study of Children, Obesity, Lifestyle and Environment); 49% male (National Chil-dren's Nutrition and Physical Activity Survey)	4.3% met all three recommendations (Obesity Prevention and Lifestyle); 16.4% met all three recommendations (International Study of Children, Obesity, Lifestyle and Environment); 15.5% met all three recommendations (National Chil-dren's Nutrition and Physical Activity Survey)
Associations between meeting combinations of 24-hour movement recommendations and dietary patterns of children: A 12-country study	Thivel et al., (2018); Cross-sectional	Adelaide	Waist-worn Accelerometer (ActiGraph LLC, Pensacola, FL, US) MVPA	Child-reported questionnaire (average hours/day)	Waist-worn Accelerometer (ActiGraph LLC, Pensacola, FL, US) Sleep duration	439	Multilevel linear mixed model analysis (PROC MIXED)	M = 10.8; Range = 9-11	46.5% male	1. A healthier dietary pattern score was observed when more movement behavior recommendations were met.* 2. 7% met all three movement behavior recommendations. *	* Combined analysis using multiple countries' data.
Family history of non-communicable diseases and associations with weight and movement behaviours in Australian school-aged children: a prospective study	Downing et al., (2020); Longitudinal	Australia	Parent-reported questionnaire, MVPA	Parent-reported questionnaire (average hours/day)	Parent-reported questionnaire (average hours/day)	3819	Logistic regression	M = 8.4; Range = 5-12	51.5% male	1. 11% met the combined guidelines; 2. Boys with a family history of type 2 diabetes had 43% lower odds (95%CI: 0.37%–0.88%) of meeting combined guidelines; 3. A greater proportion of boys than girls met combined guidelines
Associations between meeting sleep, physical activity or screen time behaviour guidelines and academic performance in Australian school children	Howie et al., (2020); Cross-sectional	Perth	Child-reported questionnaire, MVPA	Child-reported questionnaire (average hours/day)	Child-reported questionnaire (average hours/day)	934	Linear regression	M = 14.7	50% male	1. Only 2% met all three recommendations; 2. Meeting at least two of the three behaviour guidelines was associated with better academic performance.
Meeting 24-h movement guidelines and associations with health related quality of life of Australian adolescents	Khan et al., (2020); Cross-sectional	Australia	Child-reported questionnaire, MVPA	Child-reported questionnaire (average hours/day)	Child-reported questionnaire (average hours/day)	3096	Generalised estimating equations	M = 12.4	51% male	1. Only 3% met all three recommendations; 2. Meeting all three recommendations was associated with higher overall HRQoL score as well as physical and psychosocial scores. 3.Compared to meeting no recommendation, meeting more recommendations was significantly and incrementally associated with higher scores for all HRQoL outcomes.
Associations between meeting 24-hour movement guidelines and academic achievement in Australian primary school-aged children	Watson et al., (2021); Cross-sectional	Australia	Child-reported Multimedia Activity Recall & 24-h wrist-worn accelerometry (GENEActiv), MVPA	Child-reported Multimedia Activity Recall (average hours/day)	Child-reported Multimedia Activity Recall & 24-h wrist-worn accelerometry (GENEActiv),(average hours/day)	1270 (self-report analyses) and 927 (accelerometry analyses)	Analysis of covariance	M= 11.99 (self-report analyses) and M = 11.97 (accelerometry analyses)	52% male	1. children who met all guidelines had superior literacy achievement (self-reported); 2. 20.3% (self-reported)/12.0% (Accelerometry reported) met all three recommendations; 3. Meeting more guidelines was associated with higher numeracy scores.
Association between 24‑hour movement behaviors and health‑related quality of life in children	Xiong et al., (2021); Longitudinal	Australia	Time use diaries (MVPA)	Time use diaries (average hours/day)	Time use diaries (average hours/day)	8919	Linear mixed effects models	Range = 2-15	51.1% male	1. 5.4% (2-4 Years), 22.1% (5-13 Years), 10.7% (14-15 Years), 16.6% (overall) met all three guidelines; 2. 11.2% (2-4 Years), 8.5% (5-13 Years), 19.1% (14-15 Years), 10.2% (overall) met no guidelines; 3. Each additional guideline met was associated with an increase in PedsQL total score; 4. Associations with meeting all three recommendations were stronger in children from lower-income families an…
Prevalence and trends in Australian adolescents’ adherence to 24-hour movement guidelines: findings from a repeated national cross-sectional survey	Scully et al., (2022); Cross-sectional	Australia	Child-reported questionnaire, MVPA	Child-reported questionnaire (average hours/day)	Child-reported questionnaire (average hours/day)	2009-2010 (n=13,790), 2012-2013 (n=10,309) and 2018 (n=9,102)	Logistic regression	Range = 12-17	50.7% male (2009-2010), 49.9% male (2012-2013) and 47.9% male (2018)	1. Compliance with all three guidelines has remained very low (<3%) across each survey round. 2. Non-compliance with any guideline increased overtime, 22.1% in 2009-2010, 23.6% in 2012-13 and 25.9% in 2018; 3. Compared with students residing in low socio-economic areas, students residing in mid and high socio-economic areas were less likely to be meeting none of the 24-hour movement guidelines.
Adherence to 24-h movement behaviour guidelines in families with multiple children	Tooth et al., (2024); Cross-sectional	Australia	Parent-reported questionnaire, MVPA	Parent-reported questionnaire (average hours/day)	Parent-reported questionnaire (average hours/day)	4064	Binary and multinomial logistic regression	M = 7.2	-	1. Families with children in the same age guideline categories had double theodds of having all children meet 24-h movement guidelines; 2. Overall, 134 (8%) families had children meeting all 24-h movement guidelines; 3. Adherence to each24-h movement varied widely by age categories of the children
The feasibility, acceptability and potential efficacy of a parental text message and social media program on children's vegetable consumption and movement behaviours: A pilot randomised controlled trial.	Norman et al., (2024); Experimental	New South Wales	Parent-reported questionnaire, MVPA	Parent-reported questionnaire (average hours/day)	-	182	Linear or generalised linear mixed model	M = 8.3	49.7% male	1. Majority of participants used the text messages to influence movement (77%) behaviours of their child; 2. Most participants reported that they enjoyed receiving the text messages(88%) and the delivery frequency was acceptable (94%).
Socioeconomic position as a predictor of youth’s movement trajectory profiles between ages 10 and 14 years	Wilhite et al., (2024); Longitudinal	Australia	Time use diaries (MVPA)	Time use diaries (average hours/day)	Time use diaries (average hours/day)	2457	Group based trajectory analysis	M = 10	50.9% male	1. Males across socioeconomic positions spend similar amounts of time in physical activity, sedentary time, and sleep; 2. Three general movement trajectory profiles for both sexes were identified: “Highly actives”, “Inactive-sitters”, and “Decreasing activity” profiles. 3. Male participants from lower socioeconomic positions were less likely to be in the “All-rounders” profile.
