# Supplementary material for: Twenty Four‐Hour Movement Behaviours Research Among Australian Children and Adolescents: A Scoping Review
Source: Health Promot J Austr. 2025 Feb 19;36(2):e70021. doi: 10.1002/hpja.70021 (PMC11836639; doi:10.1002/hpja.70021)
Supplement: Supplementary file 3 — Table S2. Summary of the key characteristics of the included articles using 24‐h movement composition. [file HPJA-36-0-s004.xlsx]

## Sheet: Table 2
Title	Authors (year) and study design	Setting	PA measure	SB measure	Sleep measure	Sample size	Statistical analysis	Age - Y - (Mean and/or range)	Sex/Gender	Additional findings
Changes in 24-hour movement behaviours during the transition from primary to secondary school among Australian children	Chong et al., (2021) Longitudinal	Wollongong	GENEActiv accelerometer (ActivInsights Ltd., Cambridgeshire, UK) MVPA & LPA; Self-reported domain specific PA	GENEActiv accelerometer (ActivInsights Ltd., Cambridgeshire, UK) SB; Self-reported domain specific SB	GENEActiv accelerometer (ActivInsights Ltd., Cambridgeshire, UK) (average hours/day)	83	Compositional multivariate linear model	T1 (mean age 11.8 years); T2 (mean age 12.8 years)	39.8% male	1. The proportion of children meeting the 24-hour integrated movement guidelines declined (20.5% vs. 3.6%). 2. An unfavourable change was observed in the 24-h MB composition (p < .0001) over time, with increased time spent in SB (+58 min/day) and decreased time in sleep (−13 min/day), Iight-intensity PA (−13 min/day) and moderate- to vigorous-intensity PA (−14 min/day). 3. Change in 24-h MB was l…
Human development index, children’s health-related quality of life and movement behaviors: a compositional data analysis	Dumuid et al., (2018) Cross-sectional	Australia	Waist-worn Accelerometer (ActiGraph LLC, Pensacola, FL, US) MVPA, LPA	Waist-worn Accelerometer (ActiGraph LLC, Pensacola, FL, US) Sedentary	Waist-worn Accelerometer (ActiGraph LLC, Pensacola, FL, US) Sleep duration	435	Isometric log-ratio mixed-effect linear model	Range: 9-11	47% male	1. Children from countries of higher human development index reported stronger positive relationships between healthrelated quality of life and moderate-to-vigorous physical activity, relative to the remaining behaviors *	* Combined analysis using multiple countries' data.
The Association of the Body Composition of Children with 24-Hour Activity Composition	Dumid et al., (2019) Cross-sectional	Australia	Waist-worn Accelerometer (ActiGraph LLC, Pensacola, FL, US) MVPA, LPA	Waist-worn Accelerometer (ActiGraph LLC, Pensacola, FL, US) Sedentary	Waist-worn Accelerometer (ActiGraph LLC, Pensacola, FL, US) Sleep duration	971	Dual-compositional regression models	Range: 11-12	50% male	1. Adverse body composition differences were larger for a given MVPA decrease than were the beneficial differences for an equivalent MVPA increase.
The “Goldilocks Day” for Children’s Skeletal Health: Compositional Data Analysis of 24-Hour Activity Behaviors	Dumuid et al., (2020) Cross-sectional	Australia	Waist-worn Accelerometer (ActiGraph LLC, Pensacola, FL, US) MVPA, LPA	Waist-worn Accelerometer (ActiGraph LLC, Pensacola, FL, US) Sedentary	Waist-worn Accelerometer (ActiGraph LLC, Pensacola, FL, US) Sleep duration	804	compositional regression models	M = 10.7 - 12.9	50% male	1. The Goldilocks daily time-use composition for overall skeletal healthwas center (range): 10.9 (10.5 to 11.5) hours sleep; 8.2 (7.8 to 8.8) hours sedentary time; 3.4 (2.8 to 4.2) hours LPA, and 1.5 (1.3 to1.5) hours MVPA	*Compared to compositional centre
Balancing time use for children’s fitness and adiposity: Evidence to inform 24-hour guidelines for sleep, sedentary time and physical activity	Dumuid et al., (2021) Cross-sectional	Australia	Waist-worn Accelerometer (ActiGraph LLC, Pensacola, FL, US) MVPA, LPA	Waist-worn Accelerometer (ActiGraph LLC, Pensacola, FL, US) Sedentary	Waist-worn Accelerometer (ActiGraph LLC, Pensacola, FL, US) Sleep duration	1182	compositional linear regression models	R = 11-12	51% male	1. For fitness and adiposity, the overall optimal time-use composition was (mean [range]): 10.2 [9.5;10.5] h sleep, 9.9 [8.8; 11.2] h sedentary time, 2.4 [1.8; 3.2] h LPA and 1.5 [1.5; 1.5] h MVPA.	*Compared to compositional centre
Goldilocks Days: optimising children’s time use for health and well-being	Dumuid et al., (2021) Cross-sectional	Australia	Waist-worn Accelerometer (ActiGraph LLC, Pensacola, FL, US) MVPA, LPA	Waist-worn Accelerometer (ActiGraph LLC, Pensacola, FL, US) Sedentary	Waist-worn Accelerometer (ActiGraph LLC, Pensacola, FL, US) Sleep duration	1182	compositional regression	M = 12	51% male	1. The overall Goldilocks Day had 10 hours 21min sleep, 9 hours 44min sedentary time, 2 hours 26min light physical activity and 1 hour 29min MVPA.	*Compared to compositional centre
Your best day: An interactive app to translate how time reallocations within a 24-hour day are associated with health measures	Dumid et al., (2022) Cross-sectional	Australia	Self-reported	Self-reported	Self-reported	1685	Compositional regression analysis	M = 12	52% male
Time use and dimensions of healthy sleep: A cross-sectional study of Australian children and adults.	Matricciani et al., (2024) Cross-sectional	Australia	Waist-worn Accelerometer (ActiGraph LLC, Pensacola, FL, US) MVPA, LPA	Waist-worn Accelerometer (ActiGraph LLC, Pensacola, FL, US) Sedentary	Waist-worn Accelerometer (ActiGraph LLC, Pensacola, FL, US) Sleep duration	1168	Compositional multiple regression analysis	M = 12	51% male
Cross-Sectional and Longitudinal Associations between 24-Hour Movement Behaviours, Recreational Screen Use and Psychosocial Health Outcomes in Children: A Compositional Data Analysis Approach	Chong et al., (2021) Longitudinal & Cross-sectional	Wollongong	GENEActiv accelerometer (ActivInsights Ltd., Cambridgeshire, UK) MVPA & LPA;	GENEActiv accelerometer (ActivInsights Ltd., Cambridgeshire, UK) SB;	GENEActiv accelerometer (ActivInsights Ltd., Cambridgeshire, UK) (average hours/day)	Baseline: 127, follow-up: 88	Linear mixed models	Baseline: 11.7, follow-up: 12.8	Baseline: 40.9% male	1. the compositional mean (cross-sectional) was 544 minutes sleep, 614 minutes SD, 213 minutes LPA and 69 minutes mvpa; 2. The movement behaviour composition (p < 0.05) and recreational screen use levels (p < 0.01) were cross-sectionally associated with psychosocial health outcomes: Internalising problems and Total difficulties scores.	*compared to compositional mean
The Association Between Socioeconomic Status and Use of Time in Australian Children and Adolescents	Olds et al. (2023) Cross-sectional	Australia	Self-reported	Self-reported	Self-reported	4526		8-19 years	39-52%	Children from the highest SES spent more time on School-related activities, Passive Transport, and Self-care, but less time on Screen Time, sleep, and Domestic/Social activities compared to those from the lowest SES, with minimal differences in Quiet Time and Physical Activity.
